# Supplementary material for: Unraveling City-Specific Microbial Signatures and Identifying Sample Origins for the Data From CAMDA 2020 Metagenomic Geolocation Challenge
Source: Front Genet. 2021 Aug 5;12:659650. doi: 10.3389/fgene.2021.659650 (PMC8375386; doi:10.3389/fgene.2021.659650)
Supplement: Supplementary file 1 [file Data_Sheet_1.zip]

Archive with 8 entries (7 files):
- Supplementary Material/
- Supplementary Material/biomes_meta.csv
- Supplementary Material/locations_meta.csv
- Supplementary Material/Main_count.csv
- Supplementary Material/Meta_mystery.csv
- Supplementary Material/Mystery_count.csv
- Supplementary Material/Supplementary_Material.docx
- Supplementary Material/weather_meta.csv
