# Supplementary material for: Unraveling City-Specific Microbial Signatures and Identifying Sample Origins for the Data From CAMDA 2020 Metagenomic Geolocation Challenge
Source: Front Genet. 2021 Aug 5;12:659650. doi: 10.3389/fgene.2021.659650 (PMC8375386; doi:10.3389/fgene.2021.659650)
Supplement: Supplementary file 1 [file Data_Sheet_1.zip › Supplementary Material/biomes_meta.csv]

City	City_Code	City_Biome_1	City_Biome_2	Neighbor_Biome_1_1	Neighbor_Biome_1_2	Neighbor_Biome_1_3	Neighbor_Biome_2_1	Neighbor_Biome_2_2	Neighbor_Biome_2_3
Barcelona	BCN	Dense Settlement Biomes	Urban	Dense Settlement Biomes	Village Biomes	Cropland Biomes	Dense Settlements	Rainfed mosaic villages	Residential rainfed mosaic
Berlin	BER	Dense Settlement Biomes	Urban	Dense Settlement Biomes	Village Biomes	Cropland Biomes	Dense Settlements	Rainfed mosaic villages	Residential rainfed mosaic
Denver	DEN	Dense Settlement Biomes	Urban	Village Biomes	Cropland Biomes	Rangeland Biomes	Cropped & pastoral villages	Residential irrigated cropland	Residential rangelands
Doha	DOH	Dense Settlement Biomes	Urban	Dense Settlement Biomes	Village Biomes	Rangeland Biomes	Dense Settlements	Cropped & pastoral villages	Residential rangelands
Fairbanks	FAI	Dense Settlement Biomes	Urban	Dense Settlement Biomes	Cropland Biomes	Forested Biomes	Dense Settlements	Residential rainfed mosaic	Populated forests
Hong_Kong	HKG	Dense Settlement Biomes	Urban	Village Biomes	Cropland Biomes	Rangeland Biomes	Pastoral villages	Residential rainfed mosaic	Residential rangelands
Ilorin	ILR	Dense Settlement Biomes	Urban	Dense Settlement Biomes	Village Biomes	Forested Biomes	Dense Settlements	Rainfed mosaic villages	Populated forests
Kiev	IEV	Dense Settlement Biomes	Urban	Dense Settlement Biomes	Dense Settlement Biomes	Dense Settlement Biomes	Urban	Urban	Urban
Kuala_Lumpur	KUL	Dense Settlement Biomes	Urban	Village Biomes	Village Biomes	Village Biomes	Rainfed mosaic villages	Rainfed mosaic villages	Rainfed mosaic villages
Lisbon	LIS	Dense Settlement Biomes	Urban	Village Biomes	Cropland Biomes	Rangeland Biomes	Irrigated villages	Residential irrigated cropland	Residential rangelands
London	LCY	Dense Settlement Biomes	Urban	Dense Settlement Biomes	Dense Settlement Biomes	Dense Settlement Biomes	Urban	Urban	Urban
New_York	NYC	Dense Settlement Biomes	Urban	Dense Settlement Biomes	Village Biomes	Cropland Biomes	Dense Settlements	Rainfed mosaic villages	Residential rainfed mosaic
Offa	OFF	Dense Settlement Biomes	Urban	Dense Settlement Biomes	Dense Settlement Biomes	Dense Settlement Biomes	Urban	Urban	Urban
San_Francisco	SFO	Dense Settlement Biomes	Urban	Dense Settlement Biomes	Village Biomes	Cropland Biomes	Dense Settlements	Rainfed mosaic villages	Residential rainfed mosaic
Santiago	SCL	Dense Settlement Biomes	Urban	Dense Settlement Biomes	Dense Settlement Biomes	Village Biomes	Dense Settlements	Dense Settlements	Rainfed mosaic villages
Sao_Paulo	SAO	Dense Settlement Biomes	Urban	Dense Settlement Biomes	Dense Settlement Biomes	Dense Settlement Biomes	Urban	Urban	Urban
Sendai	SDJ	Dense Settlement Biomes	Urban	Dense Settlement Biomes	Dense Settlement Biomes	Dense Settlement Biomes	Urban	Urban	Urban
Seoul	ICN	Dense Settlement Biomes	Urban	Dense Settlement Biomes	Village Biomes	Cropland Biomes	Urban	Rainfed mosaic villages	Residential rainfed mosaic
Singapore	SGP	Dense Settlement Biomes	Urban	Dense Settlement Biomes	Dense Settlement Biomes	Cropland Biomes	Urban	Dense Settlements	Residential rainfed mosaic
Stockholm	ARN	Dense Settlement Biomes	Urban	Dense Settlement Biomes	Cropland Biomes	Forested Biomes	Urban	Residential rainfed mosaic	Populated forests
Taipei	TPE	Dense Settlement Biomes	Urban	Dense Settlement Biomes	Dense Settlement Biomes	Dense Settlement Biomes	Urban	Urban	Urban
Tokyo	TYO	Dense Settlement Biomes	Urban	Dense Settlement Biomes	Village Biomes	Cropland Biomes	Urban	Rainfed mosaic villages	Residential rainfed mosaic
Zurich	ZRH	Dense Settlement Biomes	Urban	Dense Settlement Biomes	Dense Settlement Biomes	Village Biomes	Urban	Dense Settlements	Pastoral villages
