# Supplementary material for: Unraveling City-Specific Microbial Signatures and Identifying Sample Origins for the Data From CAMDA 2020 Metagenomic Geolocation Challenge
Source: Front Genet. 2021 Aug 5;12:659650. doi: 10.3389/fgene.2021.659650 (PMC8375386; doi:10.3389/fgene.2021.659650)
Supplement: Supplementary file 1 [file Data_Sheet_1.zip › Supplementary Material/locations_meta.csv]

City	City_Code	Country	City_Latitude	City_Longitude	City_Land_Area_km2	Demography	Coastal_City	City_Elevation_m	City_Coppen_Climate
Barcelona	BCN	Spain	41.38879	2.15899	101	1620809	TRUE	12	hot-summer_mediterranean_climate
Berlin	BER	Germany	52.524	13.41053	891	3711930	FALSE	34	oceanic_climate
Denver	DEN	USA	39.739	-104.9847	401	600158	FALSE	1600	cold_semi-arid_climate
Doha	DOH	Quatar	25.279	51.52244	132	1351000	TRUE	10	hot_desert_climate
Fairbanks	FAI	USA	64.838	-147.71638	82	51926	FALSE	136	subarctic_climate
Hong_Kong	HKG	China	22.286	114.1576	1108	7453230	TRUE	957	humid_subtropical_climate
Ilorin	ILR	Nigeria	8.497	4.54213	765	777667	FALSE	310	tropical_savanna_climate
Kiev	IEV	Ukraine	50.455	30.5238	839	2900920	FALSE	179	warm-summer_humid_continental_climates
Kuala_Lumpur	KUL	Malaysia	3.141	101.68653	243	1790000	FALSE	66	tropical_rainforest_climate
Lisbon	LIS	Portugal	38.754	-9.23082	100	505526	TRUE	2	hot_dry-summer_mediterranean_climates
London	LCY	England	51.509	-0.12573	1572	8787892	FALSE	11	oceanic_climate
New_York	NYC	USA	40.714	-74.00597	783.84	8622698	TRUE	10	humid_subtropical_climate
Offa	OFF	Nigeria	8.157	4.72478	95	120000	FALSE	426	tropical_savanna_climate
San_Francisco	SFO	USA	37.775	-122.41942	121	884363	TRUE	16	hot_dry-summer_mediterranean_climates
Santiago	SCL	Chile	-33.457	-70.64826	641	6310000	FALSE	570	hot_dry-summer_mediterranean_climates
Sao_Paulo	SAO	Brazil	-23.548	-46.63611	1520	12106920	FALSE	760	oceanic_climate
Sendai	SDJ	Japan	38.258	140.8667	786	1086012	TRUE	1500	hot-summer_humid_continental_climates
Seoul	ICN	South_Korea	37.566	126.9783	605	9838892	FALSE	38	hot-summer_humid_continental_climates
Singapore	SGP	Singapore	1.29	103.85007	723.2	5791901	TRUE	163.63	humid_subtropical_climate
Stockholm	ARN	Sweden	59.333	18.064	188	960031	TRUE	29	oceanic_climate
Taipei	TPE	China	25.048	121.53185	1140	8500000	TRUE	1120	humid_subtropical_climate
Tokyo	TYO	Japan	35.69	139.69171	2188	13839910	TRUE	40	humid_subtropical_climate
Zurich	ZRH	Switzerland	47.377	8.541693	88	409241	TRUE	408	oceanic_climate
