# Supplementary material for: Unraveling City-Specific Microbial Signatures and Identifying Sample Origins for the Data From CAMDA 2020 Metagenomic Geolocation Challenge
Source: Front Genet. 2021 Aug 5;12:659650. doi: 10.3389/fgene.2021.659650 (PMC8375386; doi:10.3389/fgene.2021.659650)
Supplement: Supplementary file 1 [file Data_Sheet_1.zip › Supplementary Material/Main_count.csv]

	ARN_002	ARN_003	ARN_004	ARN_005	ARN_006	ARN_008	ARN_009	ARN_011	ARN_012	ARN_013	ARN_014	ARN_015	ARN_016	ARN_017	ARN_018	ARN_019	ARN_020	ARN_021	ARN_022	ARN_023	ARN_024	ARN_025	ARN_026	ARN_027	ARN_028	ARN_029	ARN_030	ARN_031	ARN_032	ARN_033	ARN_034	ARN_035	ARN_036	ARN_037	ARN_038	ARN_039	ARN_040	ARN_041	ARN_042	ARN_043	ARN_044	ARN_045	ARN_046	ARN_047	ARN_048	ARN_049	ARN_050	BCN_001	BCN_002
Abies.homolepis	11	0	5	4	13	2	15	2	10	0	5	0	0	0	31	3	9	7	11	0	6	0	0	0	8	7	0	0	3	4	0	2	3	3	5	20	2	0	7	4	5	18	11	6	0	9	13	0	29
Friedmanniella.spp	8	0	4	0	8	2	2	0	2	7	0	2	0	5	0	0	7	2	4	0	0	3	0	0	2	0	0	0	6	0	11	2	0	0	0	0	2	0	0	3	0	6	3	7	2	0	3	6	0
Propionibacterium.acnes	0	0	12	15	0	11	33	0	0	5	2	3	68	11	0	5	0	0	0	6	0	0	68	23	24	0	4	12	6	17	10	2	0	17	0	0	4	0	11	7	0	0	0	8	7	0	26	113	8
Paracoccus.spp	0	0	0	2	0	0	0	0	0	4	0	0	0	2	0	0	0	0	0	0	0	0	0	0	2	0	0	0	0	0	0	0	0	2	0	0	0	0	0	0	0	0	0	0	0	2	0	12	5
Janthinobacterium.spp	0	0	0	0	2	0	0	0	2	7	0	7	0	2	0	0	11	6	6	0	2	0	0	0	6	0	2	0	0	0	0	4	2	0	2	2	0	0	10	0	6	4	5	14	2	2	6	0	10
Bradyrhizobium.spp	0	0	0	0	0	2	0	0	0	0	0	0	4	4	0	9	0	3	0	22	4	0	18	20	0	2	13	19	0	0	12	18	0	2	0	0	0	3	4	2	2	0	0	0	4	0	0	0	0
Microbispora.rosea	0	0	0	0	0	0	0	0	0	2	2	2	0	0	0	0	0	0	0	0	2	0	0	0	0	0	0	0	0	0	0	0	0	2	0	0	0	0	2	0	0	0	2	5	0	0	3	47	7
Acinetobacter.spp	0	0	0	0	0	0	0	0	0	2	0	0	2	5	0	14	0	0	0	0	0	0	3	0	0	4	0	0	0	2	0	0	0	0	2	3	0	0	0	2	0	0	0	0	2	0	0	293	6
Enhydrobacter.spp	0	0	0	0	0	0	0	0	0	0	2	0	0	0	0	0	0	0	0	0	3	0	2	2	0	0	2	0	4	0	0	0	0	0	0	0	0	0	0	2	0	0	0	0	0	0	0	3	16
Chryseobacterium.spp	0	0	0	0	0	0	0	0	0	0	0	2	0	0	0	0	0	0	0	0	0	0	2	0	0	0	0	0	0	2	0	0	0	0	0	2	0	0	0	0	0	0	0	2	0	0	0	3	0
Methylobacterium.spp	0	0	0	0	0	0	0	0	0	0	0	0	3	2	0	0	0	0	0	0	0	0	0	0	0	0	0	0	4	0	0	0	0	0	0	0	0	0	0	2	0	0	0	0	0	0	0	0	0
Acinetobacter.lwoffii	0	0	0	0	0	0	0	0	0	0	0	0	2	0	0	7	0	0	0	0	0	0	0	0	0	0	2	0	0	0	2	0	4	0	3	0	0	0	0	0	0	0	2	0	0	0	0	3	55
Modestobacter.spp	0	0	0	0	0	0	0	0	0	0	0	0	0	0	0	2	0	0	0	0	0	0	0	0	0	0	0	0	0	0	0	0	0	0	0	0	0	0	0	0	0	0	0	0	0	0	0	8	0
Acinetobacter.rhizosphaerae	0	0	0	0	0	0	0	0	0	0	0	0	0	0	0	0	0	0	0	0	0	0	0	0	0	0	0	0	0	0	0	0	0	0	0	0	0	0	0	0	0	0	0	0	0	0	0	134	7
mitochondria	11	0	5	4	19	2	15	2	10	0	7	0	2	4	31	6	15	20	11	0	8	0	0	2	31	7	6	5	3	4	9	2	3	5	8	22	2	0	10	4	12	27	25	6	0	9	15	3	35
Nocardioidaceae	10	4	6	0	12	2	2	2	7	15	0	6	3	5	0	2	11	2	10	0	0	9	0	0	5	0	2	2	13	2	11	6	2	6	2	2	2	0	2	5	0	10	6	18	4	2	3	11	2
Acetobacteraceae	4	0	5	2	8	2	4	2	2	5	0	0	6	0	2	10	2	2	2	0	3	0	0	0	2	0	0	0	0	0	2	0	0	0	0	5	0	0	2	4	4	25	5	4	2	0	0	23	10
Geodermatophilaceae	2	0	0	0	4	7	0	0	2	0	0	0	0	4	0	2	0	0	12	0	0	0	0	0	0	0	0	0	0	0	0	0	0	0	0	0	0	0	2	0	0	0	2	2	2	0	2	28	4
Oxalobacteraceae	0	3	0	2	15	2	0	0	4	7	0	7	6	18	0	0	13	8	10	0	2	0	0	5	8	0	4	0	2	2	0	6	7	0	2	10	2	0	10	2	10	6	13	20	4	4	8	5	12
Rhodobacteraceae	0	6	2	2	4	2	0	0	2	11	0	0	2	8	0	0	0	0	4	0	0	2	0	0	2	0	0	3	0	0	2	0	0	6	0	0	0	0	0	0	2	2	0	2	0	2	0	55	18
Micrococcaceae	0	3	0	2	5	22	13	16	4	17	4	10	17	26	0	34	5	2	5	0	2	2	2	2	6	5	2	9	32	5	4	10	0	4	0	9	2	0	21	6	0	0	8	21	0	0	3	211	40
Propionibacteriaceae	0	0	14	15	0	14	37	0	0	9	2	5	72	11	0	8	2	0	0	6	2	0	87	29	24	3	4	12	6	19	14	2	0	20	0	0	4	0	16	7	0	0	0	10	7	0	26	141	13
Methylobacteriaceae	0	0	2	0	2	0	2	0	0	0	0	2	6	2	0	0	0	0	0	2	0	0	0	0	0	0	0	2	4	0	2	0	0	0	0	0	0	0	0	2	0	2	0	2	0	0	0	2	0
Enterobacteriaceae	0	0	0	2	0	0	2	0	0	0	2	0	0	4	0	24	5	14	0	0	0	0	0	0	2	0	0	0	2	2	0	0	0	0	0	0	0	0	23	0	0	0	0	2	0	0	0	18	8
Moraxellaceae	0	0	0	0	2	2	2	2	5	4	4	2	6	43	0	24	0	0	0	0	3	2	5	10	0	4	4	0	8	5	2	0	4	0	5	3	0	0	0	4	2	0	2	2	2	15	0	478	184
Comamonadaceae	0	0	0	0	4	4	3	0	0	2	3	2	4	14	0	6	4	0	4	5	3	0	0	5	7	0	6	8	6	0	6	2	0	0	2	3	0	0	0	2	5	7	0	13	8	0	0	3	0
Microbacteriaceae	0	0	0	0	0	2	0	2	2	6	0	8	2	4	2	0	0	0	0	0	0	0	0	0	8	0	0	4	0	4	0	0	2	0	2	2	0	2	0	0	0	6	4	17	2	0	4	2	0
Bradyrhizobiaceae	0	0	0	0	0	2	0	0	0	0	0	0	4	8	0	39	0	6	2	65	6	0	24	29	3	2	13	39	0	0	16	18	0	26	0	2	2	5	10	21	2	0	2	0	4	0	0	0	0
Pseudomonadaceae	0	0	0	0	0	0	6	0	0	0	2	2	0	5	0	0	0	0	5	0	0	0	0	0	3	0	0	0	0	20	2	0	0	0	0	4	6	0	0	0	2	0	0	2	2	5	3	35	5
Deinococcaceae	0	0	0	0	0	0	0	0	0	2	0	2	0	2	0	0	0	0	0	0	0	0	0	0	2	0	0	0	4	0	0	0	0	3	0	0	0	0	0	0	0	2	0	2	0	0	0	44	24
Streptophyta	50	5	25	43	112	26	61	23	64	95	78	127	7	28	148	20	95	253	103	0	48	40	3	2	62	34	25	13	62	18	39	10	32	10	49	80	16	0	84	41	58	89	47	71	18	26	37	31	184
Rickettsiales	11	0	5	4	19	2	15	2	10	0	7	0	2	4	31	6	17	23	11	0	8	0	0	2	31	7	6	5	3	4	9	2	3	5	8	22	2	0	10	4	12	27	25	6	0	9	15	3	35
Actinomycetales	18	14	30	25	32	102	80	23	27	78	14	46	212	80	6	54	20	8	49	10	4	19	108	33	85	21	14	45	94	42	44	43	10	36	14	20	58	4	52	77	2	18	29	101	20	15	42	570	121
Rhodospirillales	4	0	5	2	8	2	4	2	2	5	0	0	6	0	2	10	2	2	4	0	3	0	0	0	4	0	0	0	0	0	2	0	0	0	0	7	0	0	2	4	4	25	7	7	2	0	0	23	12
Burkholderiales	0	3	0	2	19	6	3	0	4	9	3	9	12	32	0	6	17	8	14	5	5	0	0	10	15	0	10	8	8	4	6	8	12	0	4	15	2	0	10	4	15	13	13	33	12	4	8	10	14
Rhodobacterales	0	6	2	2	4	2	0	0	2	11	0	0	2	8	0	0	0	0	4	0	0	2	0	0	2	0	0	3	0	0	2	0	0	6	0	0	0	0	0	0	2	2	0	2	0	2	0	55	18
Bacillales	0	0	14	0	0	0	4	0	5	7	14	2	152	125	3	376	5	17	0	0	0	0	2	2	2	2	5	6	0	9	0	4	2	2	2	2	14	10	0	2	2	2	0	3	7	0	2	125	43
Lactobacillales	0	0	10	16	2	88	10	27	10	7	35	0	62	25	2	24	3	0	0	0	4	2	8	2	36	46	11	10	86	15	4	11	14	2	7	6	0	0	0	24	0	0	2	0	53	8	9	94	23
Rhizobiales	0	0	2	2	4	2	2	0	3	6	0	4	10	10	0	42	0	6	2	67	6	0	24	29	3	2	13	41	10	2	22	20	0	26	0	2	2	7	10	25	2	8	4	4	4	0	0	4	6
Enterobacteriales	0	0	0	2	0	0	2	0	0	0	2	0	0	4	0	24	5	14	0	0	0	0	0	0	2	0	0	0	2	2	0	0	0	0	0	0	0	0	23	0	0	0	0	2	0	0	0	18	8
Pseudomonadales	0	0	0	0	2	2	8	2	5	4	6	4	6	48	0	24	0	0	5	0	3	2	5	10	3	4	4	0	8	25	4	0	4	0	5	7	6	0	0	4	4	0	2	4	4	20	3	513	189
Deinococcales	0	0	0	0	2	0	0	0	0	2	0	2	0	2	0	0	0	0	0	0	0	0	0	0	2	0	0	0	6	0	0	0	0	3	0	0	0	0	0	0	0	2	0	2	0	0	0	44	24
Alteromonadales	0	0	0	0	0	2	0	0	0	0	0	2	0	2	0	2	0	0	0	0	0	0	0	0	0	0	0	0	0	0	0	0	0	2	0	0	0	0	0	0	0	7	0	0	2	4	2	0	2
Chroococcales	0	0	0	0	0	0	0	0	0	0	0	0	0	0	0	0	0	0	0	0	0	0	0	0	0	0	0	0	0	0	0	2	0	0	0	0	0	0	0	0	0	0	0	2	0	0	0	0	0
[truncated: 943 more columns]
