# Supplementary material for: Unraveling City-Specific Microbial Signatures and Identifying Sample Origins for the Data From CAMDA 2020 Metagenomic Geolocation Challenge
Source: Front Genet. 2021 Aug 5;12:659650. doi: 10.3389/fgene.2021.659650 (PMC8375386; doi:10.3389/fgene.2021.659650)
Supplement: Supplementary file 1 [file Data_Sheet_1.zip › Supplementary Material/Meta_mystery.csv]

	V1	mystery_ID	City	city_code
1	CAMDA2020_02PZhMkKl7dw	mystery_001	krakow	krakow
2	CAMDA2020_0Ae1dHGe0DyY	mystery_002	tokyo	TYO
3	CAMDA2020_0V1JrUr3qPfY	mystery_003	hong_kong	HKG
4	CAMDA2020_0c85YsqS2gpP	mystery_004	vienna	vienna
5	CAMDA2020_16nKqloPqYql	mystery_005	taipei	TPE
6	CAMDA2020_31beLPOsFfz4	mystery_006	krakow	krakow
7	CAMDA2020_3CtKjudk0Wt2	mystery_007	tokyo	TYO
8	CAMDA2020_4ivvQOFNh9oS	mystery_008	naples	naples
9	CAMDA2020_5lEou6P7Wfid	mystery_009	zurich	ZRH
10	CAMDA2020_5wCWl46pJ3MX	mystery_010	taipei	TPE
11	CAMDA2020_6YwsuU6EHlT0	mystery_011	kyiv	IEV
12	CAMDA2020_7LcbFAOI4m0c	mystery_012	marseille	marseille
13	CAMDA2020_7XChw0bYwSvi	mystery_013	hong_kong	HKG
14	CAMDA2020_7mm7F8ebohvI	mystery_014	hong_kong	HKG
15	CAMDA2020_AGs7OW0bRhDc	mystery_015	krakow	krakow
16	CAMDA2020_ANCJV9G3edsg	mystery_016	zurich	ZRH
17	CAMDA2020_ARIZDeTFYq3e	mystery_017	naples	naples
18	CAMDA2020_B9TwLHfoYhG2	mystery_018	taipei	TPE
19	CAMDA2020_BGg78knbgGEO	mystery_019	naples	naples
20	CAMDA2020_Begi5ms9HQE6	mystery_020	kyiv	IEV
21	CAMDA2020_CAov7ffceNbk	mystery_021	hong_kong	HKG
22	CAMDA2020_D92WwTPqqCN9	mystery_022	tokyo	TYO
23	CAMDA2020_EA3qOpmxgoy9	mystery_023	tokyo	TYO
24	CAMDA2020_Enr7963z6VQq	mystery_024	zurich	ZRH
25	CAMDA2020_GrZD0V3xeMkv	mystery_025	bogota	bogota
26	CAMDA2020_GygV1WRqtyU8	mystery_026	vienna	vienna
27	CAMDA2020_JJJLkfFvjdMI	mystery_027	krakow	krakow
28	CAMDA2020_Jay2jVrjomqu	mystery_028	krakow	krakow
29	CAMDA2020_JsIgiVBXEHET	mystery_029	bogota	bogota
30	CAMDA2020_KNBBwa0bAzXI	mystery_030	vienna	vienna
31	CAMDA2020_MNjYO4DHYxuY	mystery_031	tokyo	TYO
32	CAMDA2020_MTN3qNdxExI1	mystery_032	naples	naples
33	CAMDA2020_N6HxsNCeOpCu	mystery_033	kyiv	IEV
34	CAMDA2020_O3Byrj7fOgpd	mystery_034	kyiv	IEV
35	CAMDA2020_ONPzTKdGTXuB	mystery_035	taipei	TPE
36	CAMDA2020_PEIQYIGgdqRR	mystery_036	tokyo	TYO
37	CAMDA2020_PRIQj2M2oiJQ	mystery_037	zurich	ZRH
38	CAMDA2020_PaJxnodc0WTC	mystery_038	tokyo	TYO
39	CAMDA2020_QMsho8YSU54N	mystery_039	hong_kong	HKG
40	CAMDA2020_RXA8KOX22npi	mystery_040	kyiv	IEV
41	CAMDA2020_TCtAKW6dGptn	mystery_041	tokyo	TYO
42	CAMDA2020_TZG6O2U10dxp	mystery_042	marseille	marseille
43	CAMDA2020_Tbw0MUSK9HWs	mystery_043	zurich	ZRH
44	CAMDA2020_ThvUPMBYvXVR	mystery_044	zurich	ZRH
45	CAMDA2020_VJcXyLAgaaSw	mystery_045	taipei	TPE
46	CAMDA2020_Vg6MJjEpN1fW	mystery_046	bogota	bogota
47	CAMDA2020_VoFWzgsqkR2W	mystery_047	kyiv	IEV
48	CAMDA2020_Vvw1JWzmLMWr	mystery_048	kyiv	IEV
49	CAMDA2020_VxRfsZ5CEipk	mystery_049	tokyo	TYO
50	CAMDA2020_W0t7uUvktyH9	mystery_050	vienna	vienna
51	CAMDA2020_WJ1s4xHVO6X8	mystery_051	naples	naples
52	CAMDA2020_WNyUVzWyU5mb	mystery_052	marseille	marseille
53	CAMDA2020_Wx6qDJOH7Bkz	mystery_053	vienna	vienna
54	CAMDA2020_XGklaGnM8BXI	mystery_054	bogota	bogota
55	CAMDA2020_XfHmeqrVr9BE	mystery_055	naples	naples
56	CAMDA2020_ZsSiR4ZE2JJs	mystery_056	vienna	vienna
57	CAMDA2020_a0ghpkzgxC4G	mystery_057	zurich	ZRH
58	CAMDA2020_a0pTYjAUGvLb	mystery_058	hong_kong	HKG
59	CAMDA2020_aJvQ1zlMspQg	mystery_059	zurich	ZRH
60	CAMDA2020_afWgiqb1CrJO	mystery_060	bogota	bogota
61	CAMDA2020_bHSZgWKL1x9U	mystery_061	bogota	bogota
62	CAMDA2020_bhDkIhhbsn63	mystery_062	hong_kong	HKG
63	CAMDA2020_c1WayUd4P4wo	mystery_063	vienna	vienna
64	CAMDA2020_cupH4Mt93Bl1	mystery_064	bogota	bogota
65	CAMDA2020_d0z9i0tIWKPV	mystery_065	tokyo	TYO
66	CAMDA2020_dEmHncBV3Tbr	mystery_066	krakow	krakow
67	CAMDA2020_dR4u8mbA6LVO	mystery_067	vienna	vienna
68	CAMDA2020_dY0V3FEwpiaq	mystery_068	bogota	bogota
69	CAMDA2020_eOrR5FsEk0Kn	mystery_069	marseille	marseille
70	CAMDA2020_ekePQoNSVvS7	mystery_070	krakow	krakow
71	CAMDA2020_fSsPSaDvTDFo	mystery_071	taipei	TPE
72	CAMDA2020_gDu37tpc22jp	mystery_072	zurich	ZRH
73	CAMDA2020_gfjfi52jRl7W	mystery_073	kyiv	IEV
74	CAMDA2020_h9xdcexvJFaX	mystery_074	krakow	krakow
75	CAMDA2020_hB7CJ4Jbvo9o	mystery_075	hong_kong	HKG
76	CAMDA2020_hCNDvGTDxqEB	mystery_076	marseille	marseille
77	CAMDA2020_hS8PZiES2QLb	mystery_077	zurich	ZRH
78	CAMDA2020_hYlkiU9h5dAk	mystery_078	hong_kong	HKG
79	CAMDA2020_hiBLpdVbSkOh	mystery_079	hong_kong	HKG
80	CAMDA2020_i2gwYJWjBeMX	mystery_080	bogota	bogota
81	CAMDA2020_j9lzr0Wx8GUE	mystery_081	zurich	ZRH
82	CAMDA2020_jYCnTTvl48gm	mystery_082	taipei	TPE
83	CAMDA2020_k0Q1rK31GiLF	mystery_083	krakow	krakow
84	CAMDA2020_kexjYBfjXR3Z	mystery_084	bogota	bogota
85	CAMDA2020_klKodXilNzwr	mystery_085	hong_kong	HKG
86	CAMDA2020_mUWBc0gzBK0r	mystery_086	tokyo	TYO
87	CAMDA2020_mxb4uDYFG1bv	mystery_087	taipei	TPE
88	CAMDA2020_my9YP1uGBLAy	mystery_088	taipei	TPE
89	CAMDA2020_nOmMiNducIR9	mystery_089	krakow	krakow
90	CAMDA2020_noLZHLgBvrJ0	mystery_090	krakow	krakow
91	CAMDA2020_o7RBip4p0ah1	mystery_091	zurich	ZRH
92	CAMDA2020_olysovbovB0X	mystery_092	krakow	krakow
93	CAMDA2020_p1gqB8ZF37dy	mystery_093	marseille	marseille
94	CAMDA2020_qAc94G6jDshS	mystery_094	marseille	marseille
95	CAMDA2020_r2nmgQkfTTVo	mystery_095	kyiv	IEV
96	CAMDA2020_rFns8qLWHkEf	mystery_096	hong_kong	HKG
97	CAMDA2020_rGz7x57VZV9x	mystery_097	krakow	krakow
98	CAMDA2020_rP1u5afrVqwo	mystery_098	bogota	bogota
99	CAMDA2020_rwVA6i8hcmVZ	mystery_099	zurich	ZRH
100	CAMDA2020_sUMZQLn3yBSB	mystery_100	kyiv	IEV
101	CAMDA2020_skcahSj00d0n	mystery_101	tokyo	TYO
102	CAMDA2020_skgN1DPY3tfx	mystery_102	hong_kong	HKG
103	CAMDA2020_syatOMVYSSCU	mystery_103	kyiv	IEV
104	CAMDA2020_t5UkgIohWCOH	mystery_104	bogota	bogota
105	CAMDA2020_tRmUyVw4oXy6	mystery_105	vienna	vienna
106	CAMDA2020_uEFSltwT1KjW	mystery_106	tokyo	TYO
107	CAMDA2020_uhP8ZXxgiWms	mystery_107	zurich	ZRH
108	CAMDA2020_vBp8Qw0FyfoP	mystery_108	naples	naples
109	CAMDA2020_vRfWohxWD0Hk	mystery_109	hong_kong	HKG
110	CAMDA2020_w6s878eMcnQa	mystery_110	taipei	TPE
111	CAMDA2020_xJynuC0oE7co	mystery_111	marseille	marseille
112	CAMDA2020_xLuyUbkUQnQD	mystery_112	taipei	TPE
113	CAMDA2020_xxOFwvkyBumJ	mystery_113	naples	naples
114	CAMDA2020_yVuBUyFA3BaG	mystery_114	hong_kong	HKG
115	CAMDA2020_zMShd6h9cgKX	mystery_115	marseille	marseille
116	CAMDA2020_zW2Svnuo1k7k	mystery_116	krakow	krakow
117	CAMDA2020_zci9FX1R8dn4	mystery_117	vienna	vienna
118	CAMDA2020_zi7665Qj11Lt	mystery_118	marseille	marseille
119	CAMDA2020_zodkO3pMdESI	mystery_119	naples	naples
