# Supplementary material for: Unraveling City-Specific Microbial Signatures and Identifying Sample Origins for the Data From CAMDA 2020 Metagenomic Geolocation Challenge
Source: Front Genet. 2021 Aug 5;12:659650. doi: 10.3389/fgene.2021.659650 (PMC8375386; doi:10.3389/fgene.2021.659650)
Supplement: Supplementary file 1 [file Data_Sheet_1.zip › Supplementary Material/Mystery_count.csv]

	mystery_001	mystery_002	mystery_003	mystery_004	mystery_005	mystery_006	mystery_007	mystery_008	mystery_009	mystery_010	mystery_011	mystery_012	mystery_013	mystery_014	mystery_015	mystery_016	mystery_017	mystery_018	mystery_019	mystery_020	mystery_021	mystery_022	mystery_023	mystery_024	mystery_025	mystery_026	mystery_027	mystery_028	mystery_029	mystery_030	mystery_031	mystery_032	mystery_033	mystery_034	mystery_035	mystery_036	mystery_037	mystery_038	mystery_039	mystery_040	mystery_041	mystery_042	mystery_043	mystery_044	mystery_045	mystery_046	mystery_047	mystery_048	mystery_049
Abies.homolepis	0	0	0	0	0	0	0	0	0	0	0	0	0	0	0	0	0	0	3	0	0	0	3	0	0	0	0	0	0	3	0	0	0	0	0	0	0	0	0	0	0	3	0	0	0	0	0	0	0
Friedmanniella.spp	0	0	0	7	0	0	0	2	21	0	0	0	0	0	0	0	6	0	0	0	0	0	2	7	0	4	0	0	0	4	0	0	3	0	0	0	0	2	0	5	0	2	0	0	0	4	0	0	0
Propionibacterium.acnes	2	449	38	388	11	13	68	5	0	39	94	64	17	0	5	0	0	35	0	253	30	360	164	0	196	4	6	27	0	67	0	53	196	37	2	173	98	195	106	0	202	28	0	0	4	29	179	68	0
Paracoccus.spp	4	0	0	0	0	0	0	3	3	0	2	10	0	0	7	0	0	2	3	0	2	15	4	0	0	2	0	0	0	4	0	0	2	0	5	0	7	8	25	11	0	7	0	0	0	2	0	2	4
Janthinobacterium.spp	0	0	0	0	0	0	0	2	0	0	0	0	2	0	0	0	0	0	0	0	0	3	0	0	0	0	0	0	0	4	0	3	0	3	0	0	8	6	0	0	0	0	0	0	0	16	0	0	0
Bradyrhizobium.spp	0	0	0	0	0	0	83	0	3	13	0	0	0	3	0	0	4	16	0	0	27	28	3	7	0	0	0	0	28	4	0	0	2	0	2	0	3	4	0	6	10	0	2	3	2	0	3	6	0
Microbispora.rosea	0	0	0	0	0	0	0	0	0	5	0	0	0	0	0	0	2	0	0	0	0	0	0	2	0	0	0	0	0	4	0	0	2	0	0	0	0	0	0	8	0	0	0	0	0	2	0	0	0
Acinetobacter.spp	0	0	0	0	2	3	0	0	0	0	0	2	2	0	0	0	8	0	0	0	0	4	33	0	2	4	0	0	0	7	0	5	9	22	10	0	2	23	7	0	0	5	0	0	2	18	6	17	82
Enhydrobacter.spp	9	7	9	0	0	2	2	0	0	0	18	9	0	0	0	0	0	0	0	16	0	39	7	0	2	0	0	0	0	11	0	0	0	19	0	2	3	63	164	0	3	6	0	0	0	12	7	12	12
Chryseobacterium.spp	0	0	0	2	6	0	0	0	0	2	2	2	0	0	0	0	0	2	0	6	0	0	0	0	2	37	0	0	0	0	0	0	0	0	0	0	0	15	29	0	0	2	0	0	2	4	4	5	112
Methylobacterium.spp	0	10	0	0	5	0	19	0	0	9	0	0	3	0	0	2	0	12	2	2	29	13	2	0	0	0	0	0	16	0	5	0	0	4	0	8	3	9	8	5	4	0	4	2	2	0	0	3	0
Acinetobacter.lwoffii	0	14	3	5	0	3	0	0	0	2	7	5	0	0	2	0	4	0	0	2	0	9	161	0	5	0	0	6	0	5	0	3	3	43	0	0	4	64	28	0	2	0	3	0	0	96	5	0	144
Modestobacter.spp	0	0	0	0	0	0	0	3	0	0	0	0	0	4	0	0	4	0	0	0	0	0	0	0	0	0	0	0	0	0	0	0	0	0	0	0	0	0	0	0	0	0	0	0	0	0	0	0	0
Acinetobacter.rhizosphaerae	0	0	0	0	3	5	0	0	0	7	2	2	0	0	0	0	2	0	0	5	0	0	2	0	0	0	0	0	0	0	0	11	2	7	0	0	5	8	9	4	0	0	0	2	0	0	3	13	8
mitochondria	5	0	0	2	7	0	2	0	0	7	0	6	0	0	12	0	0	0	13	0	0	0	9	0	5	0	0	0	0	9	7	0	0	0	3	0	0	0	0	10	5	5	5	0	0	2	3	12	0
Nocardioidaceae	0	0	0	9	15	3	0	9	21	0	4	2	0	0	0	0	17	11	7	0	0	2	4	9	0	6	0	0	0	18	0	2	7	6	35	0	2	2	0	7	0	4	2	0	6	11	0	6	0
Acetobacteraceae	0	0	0	0	22	2	0	16	10	4	14	4	0	61	0	23	2	10	9	0	0	34	7	6	0	0	0	0	0	7	0	0	2	0	0	0	0	5	27	26	3	4	2	6	0	18	3	8	0
Geodermatophilaceae	0	0	0	0	9	0	0	11	14	2	4	2	0	78	0	0	6	5	4	0	0	3	0	16	4	0	0	0	2	27	0	2	0	0	3	0	2	0	5	23	0	11	2	2	0	16	4	0	2
Oxalobacteraceae	0	0	2	0	5	0	32	4	2	11	2	0	10	0	0	0	0	3	0	8	19	10	0	9	0	0	0	0	22	9	3	10	0	3	0	0	10	18	2	2	4	2	2	0	0	30	0	0	3
Rhodobacteraceae	4	0	4	0	14	0	2	7	14	3	4	12	2	12	13	0	11	17	3	0	6	33	6	0	0	24	2	0	0	8	0	2	8	2	13	2	9	28	39	33	0	16	0	2	0	19	3	4	10
Micrococcaceae	12	12	6	31	5	7	0	4	31	20	16	38	5	0	2	11	14	49	2	9	2	27	6	2	36	8	3	0	0	35	0	2	39	15	0	0	27	28	30	18	0	12	0	2	0	37	64	11	167
Propionibacteriaceae	2	452	42	419	13	13	68	5	0	46	103	75	17	0	5	0	0	37	0	255	32	367	183	0	231	6	6	27	0	76	0	58	202	49	18	181	108	211	106	7	211	35	0	0	4	43	204	68	14
Methylobacteriaceae	0	10	2	0	16	0	39	0	0	18	0	0	3	0	0	9	0	12	2	2	47	32	2	0	0	0	0	0	45	4	5	0	0	6	2	25	5	16	10	7	6	0	4	2	2	14	0	3	2
Enterobacteriaceae	0	0	0	3	10	0	0	5	0	0	0	4	0	0	0	0	0	4	0	9	0	3	0	0	35	0	0	0	0	4	0	0	6	2	0	0	14	0	4	6	0	6	0	6	0	14	0	14	2
Moraxellaceae	9	25	12	5	14	30	2	6	0	9	32	30	2	0	2	0	23	5	2	52	0	54	228	0	26	4	16	6	0	25	0	19	16	143	10	4	23	186	233	4	12	16	3	2	6	172	31	61	464
Comamonadaceae	0	4	0	0	19	0	84	6	12	31	10	0	9	0	0	12	5	38	0	6	69	55	29	10	2	4	0	0	99	6	11	6	4	7	7	2	10	28	35	11	15	0	2	4	0	4	0	8	10
Microbacteriaceae	0	2	0	0	13	4	0	7	18	5	0	0	0	0	0	2	11	5	0	4	2	2	8	3	0	75	0	0	2	13	0	0	0	5	0	0	8	8	13	7	0	0	2	2	0	2	6	5	2
Bradyrhizobiaceae	0	7	0	0	4	0	96	3	3	15	0	0	4	5	0	5	4	28	0	0	47	28	5	10	0	0	0	0	71	6	5	7	4	2	2	2	3	26	3	6	15	0	2	3	2	0	3	6	0
Pseudomonadaceae	0	4	0	0	2	4	0	5	0	6	5	0	0	0	0	0	2	4	0	2	0	10	4	0	60	0	0	0	0	5	0	2	3	6	8	0	9	0	4	5	2	2	0	0	0	20	4	5	0
Deinococcaceae	0	0	0	0	13	0	3	4	0	7	2	0	0	28	0	0	0	8	0	0	0	2	0	2	0	5	0	0	0	4	0	2	0	0	6	0	0	0	20	26	2	0	4	2	3	11	6	8	5
Streptophyta	8	6	3	4	16	16	4	16	0	13	12	15	0	0	16	2	4	2	21	7	0	5	67	2	5	4	4	0	0	58	0	3	0	7	0	17	6	11	2	24	70	20	29	3	6	24	0	27	0
Rickettsiales	5	0	0	2	7	0	2	0	0	7	0	6	0	0	12	0	0	0	13	0	0	0	9	0	5	0	0	0	0	9	7	0	0	0	3	0	0	0	0	10	5	5	5	0	0	2	3	12	0
Actinomycetales	28	635	93	585	102	43	89	58	111	102	182	152	25	84	11	17	86	165	21	341	146	548	231	47	354	183	11	27	13	268	0	87	341	130	143	229	225	412	239	121	241	100	14	28	47	163	419	141	222
Rhodospirillales	0	0	0	0	24	2	0	16	12	4	14	7	0	61	0	23	2	14	9	0	0	34	7	10	0	2	0	0	0	10	0	0	2	0	8	0	0	19	27	28	5	4	4	8	0	20	3	10	0
Burkholderiales	0	4	2	0	26	0	116	12	14	42	12	0	19	0	0	12	55	54	0	14	88	65	33	21	2	4	0	0	121	15	14	16	4	10	7	2	20	46	37	17	21	4	4	4	0	40	0	8	13
Rhodobacterales	4	0	4	0	14	0	2	7	14	3	4	12	2	12	13	0	11	17	3	0	6	33	6	0	0	24	2	0	0	8	0	2	8	2	13	2	9	28	39	33	0	16	0	2	0	19	3	4	10
Bacillales	11	154	5	47	7	15	2	8	0	12	15	30	0	0	2	0	20	23	2	32	8	18	11	0	45	2	2	0	7	29	0	11	38	7	0	4	52	9	28	2	10	8	26	0	4	10	39	13	0
Lactobacillales	11	83	0	59	5	17	0	13	0	7	11	29	0	0	0	0	70	0	0	9	0	27	61	0	113	0	3	0	9	18	0	11	29	26	0	0	19	16	14	134	14	29	2	51	0	32	62	17	18
Rhizobiales	0	19	2	0	29	0	156	5	7	35	0	0	7	5	0	33	4	49	2	2	96	68	9	10	0	0	0	0	120	12	10	7	9	13	76	27	12	46	15	17	23	2	8	5	8	14	5	17	2
Enterobacteriales	0	0	0	3	10	0	0	5	0	0	0	4	0	0	0	0	0	4	0	9	0	3	0	0	35	0	0	0	0	4	0	0	6	2	0	0	14	0	4	6	0	6	0	6	0	14	0	14	2
Pseudomonadales	9	29	12	5	16	34	2	11	0	15	37	30	2	0	2	0	25	9	2	54	0	64	232	0	86	4	16	6	0	30	0	21	19	149	18	4	32	186	237	9	14	18	3	2	6	192	35	66	464
Deinococcales	0	0	0	0	13	0	3	4	0	7	2	0	0	30	0	0	0	8	0	0	0	4	0	2	0	5	0	0	0	4	0	2	0	0	6	0	0	0	20	28	2	0	4	2	3	13	6	8	5
Alteromonadales	0	0	0	0	4	0	0	0	0	6	2	0	0	0	0	0	0	0	0	0	0	0	0	0	2	0	2	0	0	0	0	2	0	2	0	0	4	2	20	2	0	2	0	0	0	2	0	0	0
Chroococcales	0	0	0	0	3	0	0	2	0	0	0	0	0	57	0	0	0	3	0	0	0	0	0	0	0	0	0	0	0	0	0	4	0	0	0	0	0	0	0	5	0	0	0	4	0	2	0	0	0
[truncated: 67 more columns]
