# Supplementary material for: Unraveling City-Specific Microbial Signatures and Identifying Sample Origins for the Data From CAMDA 2020 Metagenomic Geolocation Challenge
Source: Front Genet. 2021 Aug 5;12:659650. doi: 10.3389/fgene.2021.659650 (PMC8375386; doi:10.3389/fgene.2021.659650)
Supplement: Supplementary file 1 [file Data_Sheet_1.zip › Supplementary Material/weather_meta.csv]

City	City_Code	10_years_maxtempC_max	10_years_maxtempC_min	10_years_maxtempC_avg	10_years_maxtempC_std	10_years_maxtempC_median	10_years_maxtempC_IQR	10_years_mintempC_max	10_years_mintempC_min	10_years_mintempC_avg	10_years_mintempC_std	10_years_mintempC_median	10_years_mintempC_IQR	10_years_tempC_max	10_years_tempC_min	10_years_tempC_avg	10_years_tempC_std	10_years_tempC_median	10_years_tempC_IQR	10_years_humidity_max	10_years_humidity_min	10_years_humidity_avg	10_years_humidity_std	10_years_humidity_median	10_years_humidity_IQR	10_years_pressure_max	10_years_pressure_min	10_years_pressure_avg	10_years_pressure_std	10_years_pressure_median	10_years_pressure_IQR	10_years_totalSnow_cm_max	10_years_totalSnow_cm_min	10_years_totalSnow_cm_avg	10_years_totalSnow_cm_std	10_years_totalSnow_cm_median	10_years_totalSnow_cm_IQR	10_years_precipMM_max	10_years_precipMM_min	10_years_precipMM_avg	10_years_precipMM_std	10_years_precipMM_median	10_years_precipMM_IQR	January_maxtempC_max	January_maxtempC_min	January_maxtempC_avg	January_maxtempC_std	January_maxtempC_median	January_maxtempC_IQR
Barcelona	BCN	34	0	16.3476594579797	8.54098682557554	17	11	29	-2	11.4941144264988	7.06079321008919	11	10	34	-2	16.1145633725705	6.22472974079401	16	10	99	20	70.669244456611	13.7765850620832	72	21	1041	982	1016.72632083219	7.02173828200597	1017	8	3.5	0	0.0013139885026006	0.060417847506855	0	0	7.9	0	0.0114631809471667	0.189995104056626	0	0	19	0	9.98709677419355	5.54501670775257	12	6
Berlin	BER	38	-12	14.0027374760471	9.31446635352183	14	15	25	-22	6.4013139885026	7.11576351459839	6	11	38	-22	9.96270188885847	8.61010556087726	10	12	100	19	76.9314262250205	18.0467557698935	81	27	1045	967	1015.64707090063	8.80742862761283	1016	11	4.9	0	0.035532439091158	0.227135838308568	0	0	10.7	0	0.0136531617848344	0.188333722440813	0	0	12	-11	2.09032258064516	4.4112523840306	2	6
Denver	DEN	37	-19	16.0744593484807	10.6557528114234	16	18	20	-27	2.99370380509171	8.8097925117644	3	14	36	-27	8.6689707090063	11.0009233356651	9	16	100	6	52.8710648781823	23.4591242444434	53	39	1049	987	1016.74883657268	7.75859257147499	1017	9	27.5	0	0.180016424856283	0.960508443228505	0	0	15.3	0	0.0255543388995346	0.325834036652355	0	0	19	-16	4.50967741935484	5.21730248835721	5	7
Doha	DOH	44	14	32.2033944702984	7.0633276097371	33	13	37	11	25.9562003832466	6.07963919545577	27	12	44	11	28.6400903367096	6.89143713324473	29	11	95	15	49.220229947988	14.1420806947879	49	20	1028	991	1009.25691212702	7.85319563423987	1010	14	0	0	0	0	0	0	8.1	0	0.0226663016698604	0.236008506452315	0	0	28	15	22.3290322580645	2.41493784791441	22	3
Faribanks	FAI	33	-41	2.88940596769778	14.9602564305879	2	25	19	-47	-5.81357788119354	13.4961906532277	-4	22	32	-46	-1.38584724883657	14.6455780663054	-1	23	100	13	78.1521352313167	21.2271251644517	87	29	1054	973	1011.41363263071	11.1042311475956	1011	14	10.9	0	0.126772515740487	0.528992867332326	0	0	9.2	0	0.130563920065699	0.443232919354267	0	0	4	-41	-15.6548387096774	9.57263852695956	-15	15
Hong_Kong	HKG	35	7	25.1491924445661	4.87359034595972	26	8	31	4	22.2373391732822	5.15974974541328	23	9	35	4	23.5492745688475	5.09748591216927	25	8	100	27	78.3573774979469	10.807205302434	80	13	1035	980	1012.52361073091	6.50774562744941	1012	9	0	0	0	0	0	0	19.2	0	0.0484807007938681	0.527423067527898	0	0	25	7	18.3258064516129	2.9393072643307	19	3
Ilorin	ILR	44	22	34.0604982206406	3.720493566984	34	6	30	12	22.6545305228579	2.13217462828425	23	2	44	12	27.1980563920066	5.04111373116153	26	8	100	2	62.3850944429236	27.7577641186002	69	51	1017	1003	1010.82418560088	2.26139549295779	1011	3	0	0	0	0	0	0	13.3	0	0.0227073638105667	0.320843638532127	0	0	42	31	36.4774193548387	1.99056850870333	36	3
Kiev	IEV	39	-19	13.2039419655078	11.8244067023981	13	21	24	-28	5.16370106761566	9.0701960907421	6	14	39	-28	8.96550780180673	10.7408119399208	9	16	100	13	75.6907336435806	19.7011055182994	80	31	1050	980	1016.755543389	8.33830080716669	1016	10	10.7	0	0.142458253490282	0.658290235214143	0	0	7.8	0	0.0192855187517109	0.210455821777666	0	0	7	-17	-2.65806451612903	4.89758051274346	-2	7
Kuala_Lumpur	KUL	39	23	31.8571037503422	2.00604166900683	32	2	27	19	23.0906104571585	0.894550829419917	23	1	38	19	26.3258280865042	3.49061073750658	25	4	100	27	79.6597317273474	14.8848066648844	85	19	1016	1004	1009.60984122639	1.67483078662439	1010	3	0	0	0	0	0	0	10.8	0	0.0531617848343827	0.402436281094143	0	0	36	23	31.0129032258065	2.291119387005	31	3
Lisbon	LIS	40	9	20.646044347112	5.32282294861552	20	9	27	2	13.5696687653983	3.76016021175564	14	6	38	2	16.5973172734739	5.14314042442011	16	7	99	14	72.2835340815768	15.5582371965779	74	24	1042	980	1018.20750068437	6.65897836585625	1018	7	0	0	0	0	0	0	12.3	0	0.0132699151382425	0.239295066329713	0	0	20	9	14.8	1.67746301390961	15	2
London	LCY	33	-4	14.2280317547221	6.37532221118041	14	10	22	-10	7.28332877087326	5.08725466998087	7	7	32	-9	10.5980700793868	6.23614453848111	11	9	100	28	81.4493566931289	15.0367822331431	86	23	1045	967	1015.22912674514	10.4300482625491	1016	13	7.2	0	0.014919244456611	0.184497312759487	0	0	16.5	0	0.0185327128387627	0.287972260497275	0	0	14	-1	6.69032258064516	3.23732817013791	7	5
New_York	NYC	38	-12	15.4952094169176	9.81210328080489	16	17	27	-18	8.71037503421845	9.17471353027016	9	15	38	-17	11.910758280865	9.67947628891781	12	16	100	17	75.4810429783739	15.8861955789384	78	25	1044	965	1016.69976731454	7.7514777191886	1017	10	12.4	0	0.0552970161511087	0.453837092986866	0	0	24.8	0	0.0494114426498768	0.622805087831201	0	0	15	-12	2.41612903225806	5.12170502117552	2	7
Offa	OFF	43	21	32.7903093347933	3.68008835369484	33	5	28	13	21.7815494114427	1.74083451426573	22	2	43	13	25.9744045989598	4.87816399604916	24	7	100	5	68.7378182315905	27.4055524749481	80	48	1017	1003	1010.8778401314	2.22741894503486	1011	3	0	0	0	0	0	0	17.2	0	0.0322200930741856	0.397978498459185	0	0	42	31	35.7935483870968	1.72975395319013	36	2
San_Francisco	SFO	35	6	18.2945524226663	4.68470869346155	18	7	23	0	10.4128113879004	3.12062077480339	11	5	35	1	13.8506706816315	4.66162653903264	13	5	99	14	72.0178620312072	16.9289487323254	76	26	1035	979	1016.29215713113	4.77918241687439	1016	6	0	0	0	0	0	0	20.4	0	0.0865110867779907	0.585564917859191	0	0	19	7	13.3322580645161	2.2973314479225	13	3
Santiago	SCL	34	-2	19.0052012044895	6.3966681915194	20	10	30	-10	7.23514919244457	5.35343172379397	7	6	33	-10	12.2966739666028	7.21098352324035	12	11	100	2	45.5917054475773	22.6216240924321	43	35	1033	1003	1017.12578702436	3.30858564866314	1017	4	1.2	0	0.000574869969887764	0.0217551205659878	0	0	11.2	0	0.00396249657815494	0.127220694688188	0	0	34	18	25.7645161290323	2.53327153237095	26	3
Sao_Paulo	SAO	38	8	24.3115247741582	4.2403165759362	24	5	28	3	16.0692581439912	3.43993216614284	16	5	37	3	19.3155625513277	4.78904040698128	19	6	100	19	82.7055160142349	16.6611891892753	89	23	1031	1002	1015.67971530249	4.43044534010826	1015	6	0	0	0	0	0	0	38	0	0.576272926361894	1.65438721130716	0	0.3	37	17	26.9387096774194	3.72840480222258	27	5
Sendai	SDJ	34	-4	15.5409252669039	9.12407919789113	16	16	26	-13	9.10429783739392	8.40855446841448	9	15	34	-13	12.0010265535177	8.97001821559759	12	16	100	21	78.1461812209143	13.5299012247543	81	19	1037	976	1014.24308787298	7.17807630248019	1014	9	7.3	0	0.0491103202846975	0.34950206904602	0	0	39.8	0	0.329852176293457	1.42763668273551	0	0	11	-3	2.97741935483871	2.60306018176209	3	4
Seoul	ICN	40	-14	15.7618395839036	11.001145409072	18	20	31	-22	8.0454421023816	10.2576013385016	9	17	39	-22	11.5104024089789	10.9832140850825	12	19	100	7	67.1449493566931	21.021137807078	69	34	1039	985	1016.44812482891	8.06524824923358	1017	13	7.1	0	0.0284423761292089	0.241079199953549	0	0	47.2	0	0.372406241445387	1.58871469628285	0	0	9	-14	-0.616129032258064	4.53390753431801	0	7
Singapore	SGP	35	0	26.6504243087873	10.9442573385642	31	3	30	0	22.1067615658363	9.04478038906685	26	1	35	22	27.7282370654257	2.21473696957877	27	3	98	44	77.4122638926909	9.83069505928952	80	11	1015	1004	1009.43217903093	1.54426816939921	1009	2	0	0	0	0	0	0	21	0	0.0600191623323296	0.504467970619866	0	0	33	0	26.7709677419355	9.06273333288818	30	3
Stockholm	ARN	31	-9	2.50396934026827	6.18185812774699	0	0	21	-14	1.09307418560088	3.84734916796715	0	0	31	-23	7.10375034218451	8.03459392290221	7	13	100	26	80.8932384341637	13.5741359197527	84	18	1050	960	1012.44593484807	11.3342708760872	1013	14	21	0	0.092006569942513	0.562186885293112	0	0	8.4	0	0.0156036134683821	0.202763465150631	0	0	7	-8	0.0870967741935484	1.40866497235785	0	0
Taipei	TPE	38	0	6.41965507801807	11.6972002434978	0	0	29	0	5.08212428141254	9.26125369424718	0	0	38	2	22.6790309334793	6.15668532151099	23	10	98	23	74.0728852997536	12.6741631228849	76	18	1035	973	1013.69668765398	6.79014471653872	1014	10	0.3	0	8.21242814125376e-05	0.00496308631592935	0	0	34.1	0	0.0277374760470846	0.522107782858452	0	0	28	0	5.59677419354839	8.80688643424436	0	15
Tokyo	TYO	38	0	4.90856830002737	9.48974659020117	0	0	31	-2	3.54804270462633	7.40104002638374	0	0	38	-5	16.0679578428689	8.32185491991987	17	14	100	15	69.7130440733644	16.8376884995307	72	24	1035	970	1014.06563098823	6.87697089989058	1014	9	2.6	0	0.00788393101560361	0.108186490327006	0	0	30.2	0	0.171153846153846	0.854899335760262	0	0	18	0	2.93548387096774	4.73433347005808	0	7
Zurich	ZRH	34	-10	14.2833287708733	8.8950374047041	14	14	20	-20	4.1617848343827	6.40540343134627	4	9	34	-19	8.7855871886121	8.45852181197845	8	13	100	22	81.8733232959212	16.5661143744442	88	20	1045	979	1017.75218998084	7.82199506942454	1018	9	14.1	0	0.0758007117437722	0.461170612205372	0	0	17.9	0	0.0248289077470572	0.349479904573343	0	0	12	-7	3.31612903225806	3.7392922098053	3	5
[truncated: 960 more columns]
